# Supplementary material for: Molecular diagnosis of bovine genital campylobacteriosis using high-resolution melting analysis
Source: Front Microbiol. 2022 Sep 9;13:969825. doi: 10.3389/fmicb.2022.969825 (PMC9501873; doi:10.3389/fmicb.2022.969825)
Supplement: Supplementary Table 1 — Campylobacter fetus strains analyzed by real-time PCR followed by HRM analysis. [file Table_1.XLS]

## Sheet: Folha1
	Strain	Subspecies	Isolation Source	Country	Reference
	F6/F2 (B88)	fetus	Bovine	Austria	Gorkiewicz et al. 2003
	F7/F3 (H88)	fetus	Bovine	Austria	Gorkiewicz et al. 2003
	F8/F4 (S88)	fetus	Bovine	Austria	Gorkiewicz et al. 2003
	94/4256	fetus	Ovine aborted fetus	Australia	Gorkiewicz et al. 2003
	107/4172	fetus	Aborted bovine placenta	Australia	Gorkiewicz et al. 2003
	133/4369	fetus	Aborted bovine fetus	Australia	Gorkiewicz et al. 2003
	CCUG 17694	fetus	Bull genitals	Belgium	CCUG
	f (3208252420)	fetus	Preputial washing	-	Wagenaar et al. 2001
	IZ-2149-80	fetus	Preputial washing	Netherlands	van Bergen et al., 2005
	98/v445	fetus	Bull	UK	van Bergen et al., 2005
	84-32	fetus	Bovine vagina	USA	van Bergen et al., 2005
	6877	fetus	Bovine	USA	van Bergen et al., 2005
	CIP 68.8	fetus	Bull prepuce	Belgium	CIP
	CIP 69.44	fetus	Bull prepuce	Belgium	CIP
	NCTC 10842	fetus	Sheep foetus	-	NCTC
	V3' (C.)	venerealis	Bovine	Germany	Gorkiewicz et al. 2003
	V4a (D96)	venerealis	Bovine	Austria	Gorkiewicz et al. 2003
	V8a (80/4172)	venerealis	Bull	Australia	Gorkiewicz et al. 2003
	V10a (121/4401)	venerealis	Aborted bovine fetus	Australia	Gorkiewicz et al. 2003
	CCUG 24260	venerealis	Bovine	Sweden	CCUG
	CCUG 33902	venerealis	Bull prepuce	Belgium	CCUG
	CCUG 35146	venerealis	Bovine aborted fetus	Australia	CCUG
	CCUG 33936	venerealis	Bovine vagina	-	CCUG
	CCUG 34394	venerealis	Bovine	Argentina	CCUG
	NZ 4269-95	venerealis	Bull	Australia	Abril et al., 2007
	NZ 4272-95	venerealis	Bovine aborted fetus	Australia	Abril et al., 2007
	44168	venerealis	Bovine semen	Netherlands	van bergen et al., 2005
	97-v549	venerealis	Bull	-	Wagenaar et al., 2001
	18156	venerealis	Bovine semen	Netherlands	van bergen et al., 2005
	LMG 6570	venerealis	Cattle	Belgium	LMG
	87-383	venerealis	Bovine	USA	Gorkiewicz et al., 2010
	3281	venerealis	Bovine	USA	Gorkiewicz et al., 2010
	8598	venerealis	Bovine	USA	Gorkiewicz et al., 2010
	511	venerealis	Bovine semen	Hungary	van bergen et al., 2005
	515	venerealis	Bovine semen	Netherlands	Gorkiewicz et al., 2010
	CIP 54.19	venerealis	Bovine vagina	-	CIP
	CIP 54.27	venerealis	Cow	-	CIP
	IS26-04236	venerealis	Aborted fetus	UK	Silva et al., 2020
	IS26-07793	venerealis	Aborted fetus	UK	Silva et al., 2020
	IS16-01257	venerealis	Aborted fetus	UK	Silva et al., 2020
	IS14-13272	venerealis	Aborted fetus	UK	Silva et al., 2020
	IS21-05213	venerealis		UK	Silva et al., 2020
	IS12-08947	venerealis	Aborted fetus	UK	Silva et al., 2020
	IS21-08727	venerealis	Aborted fetus	UK	Silva et al., 2020
	IS21-08528	venerealis	Aborted fetus	UK	Silva et al., 2020
	IS21-08525	venerealis	Aborted fetus	UK	Silva et al., 2020
	SA21-221439	venerealis	Bull sheath wash	UK	Silva et al., 2020
	SA21-221825	venerealis	Bull sheath wash	UK	Silva et al., 2020
	SA21-217832	venerealis	Bull sheath wash	UK	Silva et al., 2020
	SA21-217833	venerealis	Bull sheath wash	UK	Silva et al., 2020
	NCTC 10354	venerealis	Heifer, vaginal mucus	UK	NCTC
	98/v444	non-consensual classification	Bull	UK	Wagenaar et al., 2001; van Bergen et al., 2005; Gorkiewicz et al., 2010
	BT 34/99	non-consensual classification	Aborted bovine fetus	Netherlands	van Bergen et al., 2005, Gorkiewicz et al., 2010
	110800-21-2	non-consensual classification	Bull prepuce	Netherlands	van Bergen et al., 2005; Gorkiewicz et al., 2010; van der Graaf-van Bloois et al., 2014, 2016a, 2016b.
