# Supplementary material for: Molecular diagnosis of bovine genital campylobacteriosis using high-resolution melting analysis
Source: Front Microbiol. 2022 Sep 9;13:969825. doi: 10.3389/fmicb.2022.969825 (PMC9501873; doi:10.3389/fmicb.2022.969825)
Supplement: Supplementary Table 2 — Campylobacter spp. strains used for specificity evaluation of real-time PCR-HRM assays. [file Table_2.XLS]

## Sheet: Folha1
	Species	Strain
	Campylobacter sputorum sputorum	CIP 54.22
	Campylobacter sputorum sputorum	CIP 53.103
	Campylobacter sputorum sputorum	CIP 54.20
	Campylobacter sputorum fecalis	CIP 105558
	Campylobacter sputorum sputorum	CIP 54.21
	Campylobacter sputorum	FMV-PI0
	Campylobacter hyointestinalis	CIP 103746
	Campylobacter hyointestinalis subsp. hyointestinalis	CCUG 24266
	Campylobacter hyointestinalis subsp. hyointestinalis	CCUG 19845
	Campylobacter hyointestinalis	CCUG 14169
	Campylobacter lanienae	CIP 106785
	Campylobacter lari	Cb16S-98
	Campylobacter jejuni	P50III 1cfa
	Campylobacter jejuni	61C
	Campylobacter jejuni	NCTC 11168
	Campylobacter coli	P1
	Campylobacter coli	199A
	Campylobacter coli	199B
	Campylobacter coli	CNET 068
	Campylobacter portucalensis	FMV-PI01
	Campylobacter portucalensis	FMV-PI02
	Campylobacter portucalensis	FMV-PI03
	Campylobacter portucalensis	FMV-PI04
	Campylobacter portucalensis	FMV-PI05
