# Supplementary material for: Molecular diagnosis of bovine genital campylobacteriosis using high-resolution melting analysis
Source: Front Microbiol. 2022 Sep 9;13:969825. doi: 10.3389/fmicb.2022.969825 (PMC9501873; doi:10.3389/fmicb.2022.969825)
Supplement: Supplementary Table 3 — Results of HRM analysis using primers targeting CFF8240_0641 and CFF8240_1016. [file Table_3.XLS]

## Sheet: File S3
		CFF8240_0641
		1st Run					2nd Run					3rd Run
	Strain ID	Tm of replicates (ºC)			Mean Tm (ºC)	CV (%)	Tm of replicates (ºC)			Mean Tm (ºC)	CV (%)	Tm of replicates (ºC)			Mean Tm (ºC)	CV (%)	Inter-assay CV (%)
C. fetus subsp. fetus	F6/F2 (B88)	73.82	73.82	73.86	73.8333	0.0255388	73.92	73.96	74.02	73.9667	0.0555603	73.72	73.72	73.79	73.7433	0.0447475	0.124236
	F7/F3 (H88)	73.62	73.65	73.65	73.64	0.0192044	73.52	73.52	73.49	73.51	0.0192384	73.6	73.57	73.6	73.59	0.0192175	0.0727661
	F8/F4 (S88)	73.69	73.69	73.69	73.69	0	73.63	73.76	73.66	73.6833	0.0754279	73.67	73.77	73.67	73.7033	0.0639597	0.0112831
	94/4256	73.82	73.86	73.89	73.8567	0.0388244	73.99	74	74.06	74.0167	0.0417637	73.46	73.47	73.53	73.4867	0.0420649	0.300814
	107/4172	73.86	73.82	73.82	73.8333	0.0255388	73.66	73.69	73.69	73.68	0.019194	73.67	73.7	73.7	73.69	0.0191914	0.0949951
	133/4369	73.89	73.95	73.91	73.9167	0.0337466	74.02	74.06	74.06	74.0467	0.0254653	73.79	73.85	73.82	73.82	0.0331819	0.125622
	CCUG 17694	73.86	73.86	73.86	73.86	0	73.96	73.99	74.03	73.9933	0.0387527	73.43	73.46	73.5	73.4633	0.0390323	0.305126
	F (stier 3208252420)	73.62	73.65	73.69	73.6533	0.0389316	73.63	73.56	73.56	73.5833	0.0448448	73.61	73.58	73.56	73.5833	0.0279249	0.0448306
	98/v445	73.86	73.82	73.82	73.8333	0.0255388	73.63	73.63	73.63	73.63	0	73.61	73.61	73.64	73.62	0.0192096	0.133381
	IZ-2149-80	73.63	73.63	73.67	73.6433	0.0256047	74.1	74.14	74.14	74.1267	0.0254378	73.6	73.6	73.64	73.6133	0.0256152	0.318771
	84-32	73.63	73.63	73.56	73.6067	0.0448306	74	74.03	74.07	74.0333	0.0387318	73.5	73.54	73.54	73.5267	0.0256454	0.301673
	110800-21-2	73.54	73.58	73.61	73.5767	0.0389722	73.59	73.59	73.52	73.5667	0.044855	73.6	73.57	73.52	73.5633	0.044857	0.00770105
	6877 (D98-7854)	73.62	73.62	73.58	73.6067	0.0256175	73.55	73.55	73.55	73.55	0	73.54	73.57	73.6	73.57	0.0332947	0.0318927
	CIP 69.44	73.86	73.89	73.89	73.88	0.019142	73.6	73.63	73.69	73.64	0.0508101	73.75	73.77	73.8	73.7733	0.0278529	0.133101
	CIP 68.8	73.75	73.72	73.69	73.72	0.0332269	74.11	74.11	74.03	74.0833	0.0509053	73.64	73.61	73.5	73.5833	0.0817915	0.285925
C. fetus subsp. venerealis	98/v444	73.22	73.22	73.26	73.2333	0.0257481	73.73	73.7	73.62	73.6833	0.0630101	73.2	73.16	73.1	73.1533	0.056178	0.318016
	BT 34/99	73.31	73.28	73.28	73.29	0.0192961	73.22	73.18	73.11	73.17	0.0621301	73.18	73.21	73.21	73.2	0.0193199	0.0696397
	V3' (C.)	73.31	73.28	73.25	73.28	0.0334264	73.11	73.15	73.18	73.1467	0.0392013	73.21	73.24	73.27	73.24	0.0334447	0.0762962
	V4a (D96) (4)	73.21	73.24	73.24	73.23	0.0193119	73.15	73.11	73.15	73.1367	0.0257821	73.2	73.27	73.23	73.2333	0.0391549	0.0612078
	V8a (80/4172)	73.25	73.25	73.21	73.2367	0.0257469	73.25	73.29	73.29	73.2767	0.0257329	73.24	73.21	73.12	73.19	0.0696683	0.0483603
	V10a (121/4401)	73.19	73.22	73.22	73.21	0.0193172	73.62	73.62	73.55	73.5967	0.0448367	73.09	73.09	73.02	73.0667	0.0451619	0.305418
	CCUG 24260	73.34	73.37	73.37	73.36	0.0192777	73.69	73.69	73.59	73.6567	0.0640003	73.16	73.13	73.06	73.1167	0.0573048	0.300925
	CCUG 33902	73.34	73.37	73.37	73.36	0.0192777	73.66	73.66	73.66	73.66	0	73.13	73.13	73.13	73.13	0	0.295707
	CCUG 35146	73.26	73.26	73.19	73.2367	0.0450571	73.73	73.73	73.76	73.74	0.0191784	73.2	73.16	73.23	73.1967	0.0391745	0.336882
	CCUG 33936	73.41	73.41	73.44	73.42	0.019262	73.69	73.73	73.73	73.7167	0.0255793	73.16	73.2	73.2	73.1867	0.0257645	0.29532
	CCUG 34394	73.48	73.48	73.48	73.48	0	73.22	73.25	73.29	73.2533	0.0391442	73.27	73.26	73.29	73.2733	0.0170215	0.139719
	NZ 4269-95	73.37	73.34	73.34	73.35	0.0192803	73.66	73.69	73.72	73.69	0.0332405	73.13	73.16	73.16	73.15	0.0193331	0.303706
	NZ 4272-95	73.28	73.24	73.17	73.23	0.0620792	73.18	73.18	73.18	73.18	0	73.1	73.12	73.18	73.1333	0.0464815	0.0539372
	44168	73.42	73.42	73.34	73.3933	0.0513839	73.11	73.15	73.18	73.1467	0.0392013	73.15	73.17	73.2	73.1733	0.0280813	0.150922
	97-v549	73.21	73.21	73.28	73.2333	0.0450591	73.18	73.22	73.22	73.2067	0.0257575	73.13	73.13	73.09	73.1167	0.0257892	0.0682013
	18156	73.24	73.24	73.28	73.2533	0.0257411	73.08	73.15	73.15	73.1267	0.0451249	73.26	73.3	73.3	73.2867	0.0257293	0.0941309
	LMG6570	73.26	73.26	73.26	73.26	0	73.73	73.66	73.62	73.67	0.0617084	73.2	73.13	73.09	73.14	0.0621556	0.309327
	87-383	73.23	73.23	73.12	73.1933	0.0708459	73.65	73.62	73.65	73.64	0.0192044	73.13	73.13	73.13	73.13	0	0.309551
	3281	73.41	73.41	73.44	73.42	0.019262	73.62	73.62	73.66	73.6333	0.0256082	73.09	73.09	73.13	73.1033	0.0257939	0.296704
	8598	73.41	73.41	73.34	73.3867	0.044965	73.73	73.8	73.76	73.7633	0.0388735	73.2	73.23	73.2	73.21	0.0193172	0.314164
	511	73.22	73.29	73.29	73.2667	0.0450386	73.59	73.62	73.69	73.6333	0.0569027	73.03	73.09	73.16	73.0933	0.0726805	0.306984
	515	73.21	73.28	73.31	73.2667	0.0571875	73.18	73.25	73.22	73.2167	0.0391638	73.13	73.18	73.2	73.17	0.040234	0.0539102
	IS26-04236	73.43	73.46	73.49	73.46	0.0333445	73.18	73.21	73.25	73.2133	0.0391656	73.29	73.32	73.35	73.32	0.0334082	0.137741
	IS26-07793	73.46	73.46	73.53	73.4833	0.0449059	73.24	73.27	73.24	73.25	0.0193067	73.34	73.34	73.37	73.35	0.0192803	0.130289
	IS16-01257	73.49	73.46	73.49	73.48	0.0192462	73.24	73.24	73.24	73.24	0	73.34	73.34	73.34	73.34	0	0.134189
	IS14-13272	73.46	73.46	73.43	73.45	0.0192541	73.24	73.24	73.18	73.22	0.0386292	73.31	73.31	73.28	73.3	0.0192935	0.130021
	IS21-05213	73.39	73.46	73.46	73.4367	0.0449344	73.18	73.21	73.24	73.21	0.0334584	73.29	73.31	73.33	73.31	0.0222752	0.126502
	IS12-08947	73.49	73.53	73.53	73.5167	0.0256489	73.24	73.24	73.27	73.25	0.0193067	73.36	73.39	73.36	73.37	0.0192751	0.148609
	IS21-08727	73.53	73.56	73.56	73.55	0.0192279	73.27	73.3	73.3	73.29	0.0192961	73.39	73.42	73.42	73.41	0.0192646	0.144721
	IS21-08528	73.53	73.53	73.43	73.4967	0.0641396	73.3	73.27	73.21	73.26	0.0510737	73.39	73.36	73.3	73.35	0.051011	0.132941
	IS21-08525	73.46	73.49	73.52	73.49	0.0333309	73.24	73.27	73.27	73.26	0.019304	73.34	73.36	73.39	73.3633	0.0280086	0.128195
	SA21-221439	73.52	73.59	73.59	73.5667	0.044855	73.27	73.3	73.3	73.29	0.0192961	73.42	73.45	73.45	73.44	0.0192567	0.153996
	SA21-221825	73.59	73.62	73.62	73.61	0.0192122	73.33	73.36	73.36	73.35	0.0192803	73.45	73.51	73.48	73.48	0.0333355	0.144454
	SA21-217832	73.56	73.52	73.49	73.5233	0.0390004	73.3	73.27	73.24	73.27	0.033431	73.48	73.38	73.33	73.3967	0.0849643	0.14091
	SA21-217833	73.43	73.49	73.56	73.4933	0.0722849	73.17	73.23	73.27	73.2233	0.0561243	73.27	73.35	73.41	73.3433	0.0781923	0.150577
	CIP 54.27	73.56	73.52	73.49	73.5233	0.0390004	73.32	73.29	73.2	73.27	0.0695922	73.43	73.4	73.32	73.3833	0.0632677	0.141178
	CIP 54.19	73.3	73.36	73.33	73.33	0.0334037	73.76	73.87	73.8	73.81	0.0615914	73.27	73.33	73.27	73.29	0.0385923	0.321554
		CFF8240_1016
		1st Run					2nd Run					3rd Run
	Strain ID	Tm of replicates (ºC)			Mean Tm (ºC)	CV (%)	Tm of replicates (ºC)			Mean Tm (ºC)	CV (%)	Tm of replicates (ºC)			Mean Tm (ºC)	CV (%)	Inter-assay CV (%)
C. fetus subsp. fetus	F6/F2 (B88)	73.54	73.5	73.5	73.5133	0.02565	73.63	73.66	73.63	73.64	0.0192044	73.54	73.54	73.47	73.5167	0.0448855	0.0801304
	F7/F3 (H88)	73.64	73.67	73.67	73.66	0.0191992	73.51	73.52	73.52	73.5167	0.00641221	73.57	73.53	73.53	73.5433	0.0256396	0.0845987
	F8/F4 (S88)	73.71	73.71	73.71	73.71	0	73.68	73.64	73.71	73.6767	0.0389193	73.63	73.6	73.6	73.61	0.0192122	0.0564361
	94/4256	73.46	73.52	73.56	73.5133	0.0559029	73.61	73.64	73.71	73.6533	0.0568872	73.6	73.6	73.53	73.5767	0.0448489	0.0777932
	107/4172	73.52	73.52	73.49	73.51	0.0192384	73.51	73.51	73.51	73.51	0	73.6	73.63	73.53	73.5867	0.0569388	0.0491477
	133/4369	73.54	73.57	73.61	73.5733	0.0389739	73.63	73.63	73.63	73.63	0	73.51	73.51	73.5	73.5067	0.00641309	0.068514
	CCUG 17694	73.52	73.52	73.56	73.5333	0.025643	73.61	73.61	73.61	73.61	0	73.56	73.56	73.56	73.56	0	0.0431963
	F (stier 3208252420)	73.41	73.38	73.41	73.4	0.0192672	73.62	73.62	73.62	73.62	0	73.61	73.61	73.64	73.62	0.0192096	0.141011
	98/v445	73.56	73.52	73.52	73.5333	0.025643	73.48	73.55	73.51	73.5133	0.0390057	73.56	73.56	73.56	73.56	0	0.025996
	IZ-2149-80	73.58	73.58	73.61	73.59	0.0192175	73.67	73.7	73.74	73.7033	0.0389052	73.67	73.67	73.7	73.68	0.019194	0.0663387
	84-32	73.57	73.57	73.51	73.55	0.0384558	73.7	73.7	73.64	73.68	0.038388	73.67	73.67	73.6	73.6467	0.0448063	0.0748812
	110800-21-2	73.49	73.46	73.49	73.48	0.0192462	73.48	73.51	73.51	73.5	0.019241	73.57	73.57	73.53	73.5567	0.0256349	0.0441699
	6877 (D98-7854)	73.56	73.6	73.63	73.5967	0.0389616	73.51	73.51	73.52	73.5133	0.0064125	73.57	73.57	73.57	73.57	0	0.0472373
	CIP 69.44	73.7	73.7	73.7	73.7	0	73.54	73.61	73.71	73.62	0.0947589	73.67	73.67	73.7	73.68	0.019194	0.046145
	CIP 68.8	73.67	73.7	73.7	73.69	0.0191914	73.54	73.61	73.64	73.5967	0.056931	73.64	73.67	73.67	73.66	0.0191992	0.0528246
C. fetus subsp. venerealis	98/v444	73.03	73.06	73.1	73.0633	0.039246	73.2	73.2	73.23	73.21	0.0193172	73.17	73.2	73.2	73.19	0.0193225	0.0887719
	BT 34/99	73.23	73.2	73.2	73.21	0.0193172	73.11	73.11	73.14	73.12	0.019341	73.02	73.06	73.09	73.0567	0.0392496	0.0860301
	V3' (C.)	73.2	73.2	73.16	73.1867	0.0257645	73.04	73.04	73.01	73.03	0.0193648	73.13	73.13	73.13	73.13	0	0.0885848
	V4a (D96) (4)	73.09	73.12	73.12	73.11	0.0193436	73.07	73.11	73.11	73.0967	0.0257962	72.95	72.98	73.02	72.9833	0.039289	0.0777816
	V8a (80/4172)	73.17	73.17	73.09	73.1433	0.0515595	73.11	73.11	73.04	73.0867	0.0451496	73.06	73.09	73.13	73.0933	0.0392299	0.0345907
	V10a (121/4401)	73.03	73.07	73.1	73.0667	0.0392442	73.17	73.2	73.23	73.2	0.033463	73.17	73.17	73.2	73.18	0.0193251	0.0802615
	CCUG 24260	72.95	72.98	72.98	72.97	0.0193808	73.06	73.13	73.23	73.14	0.0953808	72.98	73.02	73.05	73.0167	0.0392711	0.0981845
	CCUG 33902	72.91	72.94	72.98	72.9433	0.0393105	73.23	73.23	73.23	73.23	0	73.2	73.2	73.2	73.2	0	0.175932
	CCUG 35146	73.1	73.1	73.07	73.09	0.0193489	73.27	73.27	73.23	73.2567	0.0257399	73.27	73.23	73.2	73.2333	0.0391549	0.100673
	CCUG 33936	73.02	73.02	73.05	73.03	0.0193648	73.17	73.13	73.2	73.1667	0.0391905	73.02	73.09	73.09	73.0667	0.0451619	0.0790233
	CCUG 34394	73.05	73.02	73.05	73.04	0.0193622	73.14	73.14	73.17	73.15	0.0193331	73.16	73.16	73.19	73.17	0.0193278	0.0781657
	NZ 4269-95	72.98	72.95	72.95	72.96	0.0193834	73.13	73.17	73.13	73.1433	0.0257798	73.02	73.05	73.05	73.04	0.0193622	0.102737
	NZ 4272-95	73.16	73.16	73.06	73.1267	0.0644641	73.11	73.11	73.08	73.1	0.0193463	73.09	73.09	73.13	73.1033	0.0257939	0.0162268
	44168	72.98	72.98	72.95	72.97	0.0193808	73.17	73.17	73.13	73.1567	0.0257751	73.09	73.16	73.16	73.1367	0.0451187	0.114494
	97-v549	73.12	73.13	73.2	73.15	0.0486538	73.04	73.08	73.11	73.0767	0.0392388	73.13	73.09	73.02	73.08	0.0622066	0.0462522
	18156	73.13	73.13	73.16	73.14	0.0193357	73.11	73.11	73.11	73.11	0	73.02	73.06	73.09	73.0567	0.0392496	0.0471427
	LMG6570	73.14	73.14	73.14	73.14	0	73.27	73.27	73.27	73.27	0	73.27	73.23	73.27	73.2567	0.0257399	0.0797492
	87-383	73.07	73.03	73	73.0333	0.0392621	73.2	73.2	73.17	73.19	0.0193225	73.17	73.17	73.13	73.1567	0.0257751	0.0921484
	3281	72.98	73.01	73.02	73.0033	0.0232821	73.03	73.13	73.2	73.12	0.0954069	73.02	73.02	72.98	73.0067	0.025828	0.0742417
	8598	73.05	73.02	72.95	73.0067	0.0573911	73.17	73.17	73.13	73.1567	0.0257751	73.09	73.09	73.12	73.1	0.0193463	0.0846162
	511	73.07	73.1	73.13	73.1	0.0335088	73.2	73.27	73.3	73.2567	0.0571953	73.17	73.23	73.27	73.2233	0.0561243	0.0920644
	515	73.13	73.2	73.23	73.1867	0.05725	73.04	73.04	73.08	73.0533	0.0258115	73.16	73.13	73.09	73.1267	0.039212	0.0745652
	IS26-04236	73.04	73.07	73.11	73.0733	0.0392406	72.96	73.03	73.03	73.0067	0.045199	72.82	72.92	72.96	72.9	0.080766	0.0978012
	IS26-07793	73.11	73.07	73.11	73.0967	0.0257962	73.03	73.1	73.1	73.0767	0.0451557	72.92	72.96	72.96	72.9467	0.0258493	0.0910457
	IS16-01257	73.04	73.01	73.01	73.02	0.0193675	73.06	73.03	73.03	73.04	0.0193622	72.92	72.89	72.89	72.9	0.0193994	0.0847061
	IS14-13272	73.07	73.07	73.01	73.05	0.0387191	73.1	73.13	73.16	73.13	0.033495	72.96	72.96	72.99	72.97	0.0193808	0.0894178
	IS21-05213	73.07	73.14	73.14	73.1167	0.045131	73.13	73.16	73.16	73.15	0.0193331	72.96	72.96	72.99	72.97	0.0193808	0.106993
	IS12-08947	73.14	73.14	73.11	73.13	0.0193384	73.16	73.16	73.06	73.1267	0.0644641	72.99	72.96	72.89	72.9467	0.0574383	0.117219
	IS21-08727	73.11	73.14	73.14	73.13	0.0193384	73.03	73.13	73.16	73.1067	0.0760229	72.92	72.96	72.99	72.9567	0.0393034	0.105117
	IS21-08528	73.11	73.14	73.04	73.0967	0.0573205	73.19	73.16	73.16	73.17	0.0193278	73.06	73.03	73.03	73.04	0.0193622	0.0727987
	IS21-08525	73.14	73.14	73.15	73.1433	0.00644494	73.19	73.16	73.13	73.16	0.0334813	73.03	73.03	72.96	73.0067	0.045199	0.0939649
	SA21-221439	73.15	73.18	73.15	73.16	0.0193304	73.13	73.16	73.19	73.16	0.0334813	72.96	73.03	73.06	73.0167	0.0573833	0.0924168
	SA21-221825	73.15	73.15	73.11	73.1367	0.0257821	73.19	73.16	73.19	73.18	0.0193251	73.06	73.03	73.06	73.05	0.0193595	0.0739121
	SA21-217832	73.11	73.08	73.08	73.09	0.0193489	73.09	73.13	73.09	73.1033	0.0257939	73	73	72.93	72.9767	0.0452176	0.0777887
	SA21-217833	73.11	73.15	73.18	73.1467	0.0392013	73.06	73.13	73.13	73.1067	0.0451372	72.93	72.96	73	72.9633	0.0392998	0.107714
	CIP 54.27	73.13	73.2	73.2	73.1767	0.045094	73.03	73.06	73.13	73.0733	0.0573388	73.13	73.17	73.2	73.1667	0.0391905	0.0636244
	CIP 54.19	73.2	73.17	73.17	73.18	0.0193251	73.06	73.1	73.13	73.0967	0.0392281	73.17	73.17	73.13	73.1567	0.0257751	0.047989
Data from strains 110800-21-2, 98/v444 and BT 34/99 with non-consensual subspecies classification (grey cells) were not included for statistical analysis
